# Supplementary material for: The Evolution and Sustainability of Environmental Health Services in the Azraq Refugee Camp, Jordan: A Qualitative Study
Source: Sustainability. Author manuscript; Available in PMC 2025 Sep 23. (PMC12453110; doi:10.3390/su16177758)
Supplement: SI file 1 [file NIHMS2111176-supplement-SI_file_1.xlsx]

## Sheet: Sheet1
Date	Language	Title	Categorized titled	Gender
2024-06-12	English	Project manager	Project or program manager	F
2024-06-14	English	Behavior change communication consultant	Hygiene promoters and behavior change specialists	F
2024-06-25	English	WaSH Program Manager	Project or program manager	M
2024-06-25	English	Finance and Administrative Assistant	Operations and administrative officers	F
2024-07-01	English	Project Coordinator	Project or program manager	M
2024-07-01	English	WaSH Engineer	WaSH specialist or engineer	F
2024-07-05	English	Grants Aquisition and Management Officer	Operations and administrative officers	F
2024-07-09	Arabic	Community mobilizer	Community mobilizers	M
2024-07-09	Arabic	Green Center worker	Waste management worker	M
2024-07-09	Arabic	Green Center worker	Waste management worker	M
2024-07-09	Arabic	Green Center supervisor	Waste management worker	M
2024-07-11	English	WaSH officers (joint interview)	WaSH specialist or engineer	M
2024-07-11	English	WaSH officer	WaSH specialist or engineer	M
2024-07-17	Arabic	Community leader	Community mobilizers	M
2024-07-17	Arabic	Community mobilization staff	Community mobilizers	M
2024-07-17	Arabic	Community leader	Community mobilizers	F
2024-07-19	English	Behavior Change Community Mobilizer	Hygiene promoters and behavior change specialists	M
2024-07-19	English	WaSH Program Manager	Project or program manager	M
2024-07-22	English	WaSH Engineer	WaSH specialist or engineer	M
2024-07-23	English	Hygiene promoter	Hygiene promoters and behavior change specialists	F
2024-07-26	English	NOUR Project Manager, formerly UNICEF WaSH Project Manager	Project or program manager	M
2024-07-29	English	Operations Director	Operations and administrative officers	M
2024-08-02	English	MEAL Manager	Operations and administrative officers	F
2024-08-02	English	Former WASH Manager	WaSH specialist or engineer	M
2024-08-09	English	Former Waste Management Project Manager	Project or program manager	M
